# Supplementary material for: Protease, Growth Factor, and Heparanase-Mediated Syndecan-1 Shedding Leads to Enhanced HSV-1 Egress
Source: Viruses. 2021 Sep 1;13(9):1748. doi: 10.3390/v13091748 (PMC8473078; doi:10.3390/v13091748)
Supplement: Supplementary file 1 [file viruses-13-01748-s001.zip]

Archive with 1 entries (1 files):
- viruses-1313062-supplementary.pdf
